# Supplementary material for: The Association between Survivorship Care Plans and Patient-Reported Satisfaction and Confidence with Follow-Up Cancer Care Provided by Primary Care Providers
Source: Curr Oncol. 2022 Sep 30;29(10):7343–54. doi: 10.3390/curroncol29100577 (PMC9600139; doi:10.3390/curroncol29100577)
Supplement: Supplementary file 1 [file curroncol-29-00577-s001.zip]

Archive with 1 entries (1 files):
- curroncol-1864313-supplementary.pdf
